# Supplementary material for: Atypical El Tor Vibrio cholerae from the second major global seventh-pandemic cholera wave is endemic in Sabah, Malaysia
Source: Microbiol Spectr. 2026 Feb 9;14(3):e02191-25. doi: 10.1128/spectrum.02191-25 (PMC12955491; doi:10.1128/spectrum.02191-25)
Supplement: Table S4 — Details of genes identified using Cholerafinder. [file spectrum.02191-25-s0003.xlsx]

## Sheet: Sheet1
Supplementary Table S4: Details of Genes Identified Using Cholerafinder
	Gene	SBHVC12	SBHVC14	SBHV24	SBHVC37	SBHVC45	SBHVC50	SBHVC51	SBHVC53	SBHVC60	SBHVC64	SBHVC70	SBHVC79	SBHVC84	SBHVC89	SBHVC113	SBHVC118	SBHVC2559	SBHVC2563	SBHVC2564	SBHVC2565	SBHVC2933	SBHVC3105	SBHVC3107	Predicted phenotype	Accession no	Strain
		Identity	Identity	Identity	Identity	Identity	Identity	Identity	Identity	Identity	Identity	Identity	Identity	Identity	Identity	Identity	Identity	Identity	Identity	Identity	Identity	Identity	Identity	Identity
Virulence genes	VasX	99.15	99.15	99.15	99.15	99.15	99.15	99.15	99.15	99.15	99.15	99.15	99.15	99.15	99.15	99.15	99.15	99.15	99.15	99.15	99.15	99.15	99.15	99.15	Type VI secretion system effector module used by VC against competing eucaryotic and procaryotic cells	KF228943.1	Vibrio cholerae strain CA401
	VgrG	98.31	98.31	98.31	98.31	98.31	98.31	98.31	98.31	98.31	98.31	98.31	98.31	98.31	98.31	98.31	98.31	98.31	98.31	98.31	98.31	98.31	98.31	98.31	Type VI secretion system effector module used by VC against competing eucaryotic and procaryotic cells	KC955251.1	Vibrio cholerae strain DL4211
	ace	100	100	100	100	100	100	100	100	100	100	100	100	100	100	100	100	100	100	100	100	100	100	100	Accessory cholera enterotoxin ocated on the CTX prophage	AE003852	Vibrio cholerae O1 biovar eltor str. N16961
	als	100	100	100	100	100	100	100	100	100	100	100	100	100	100	100	100	100	100	100	100	100	100	100	Als operon involved in glucose metabolism	vc1590
	ctxA	100	100	100	100	100	100	100	100	100	100	100	100	100	100	100	100	100	100	100	100	100	100	100	Cholera enterotoxin, A subunit	CP001235	Vibrio cholerae O395
	hlyA	100	100	100	100	100	100	100	100	100	100	100	100	100	100	100	100	100	100	100	100	100	100	100	Vibrio Cholerae hemolysin, causes cytolysis by forming heptameric pores	HQ452880	Vibrio cholerae strain 3/08
	makA	100	100	100	100	100	100	100	100	100	100	100	100	100	100	100	100	100	100	100	100	100	100	100	Flagella-associated cytotoxin	VCA0883
	mshA	100	100	100	100	100	100	100	100	100	100	100	100	100	100	100	100	100	100	100	100	100	100	100	Mannose-sensitive hemagglutinin, adhesins/adherence factor	X77217
	ompT	99.81	99.81	99.81	99.81	99.81	99.81	99.81	99.81	99.81	99.81	99.81	99.81	99.81	99.81	99.81	99.81	99.81	99.81	99.81	99.81	99.81	99.81	99.81	pore-forming proteins of the outer membrane, adhesins/adherence factor	AF079766	Vibrio cholerae O395
	ompU	100	100	100	100	100	100	100	100	100	100	100	100	100	100	100	100	100	100	100	100	100	100	100	Pore-forming proteins of the outer membrane, adhesins/adherence factor	KF434513	Vibrio cholerae strain 080025/EZ
	rtxA	100	100	100	100	100	100	100	100	100	100	100	100	100	100	100	100	100	100	100	100	100	100	100	Multifuntional repeats-in-toxin	AY101181	Vibrio cholerae strain JS9803
	toxR	98.2	98.2	98.2	98.2	98.2	98.2	98.2	98.2	98.2	98.2	98.2	98.2	98.2	98.2	98.2	98.2	98.2	98.2	98.2	98.2	98.2	98.2	98.2	Transcriptional regulator of ctx	HM042639	Vibrio cholerae strain 84/08
	zot	100	100	100	100	100	100	100	100	100	100	100	100	100	100	100	100	100	100	100	100	100	100	100	Zonula occludens toxin located on the CTX prophage	AE003852	Vibrio cholerae O1 biovar eltor str. N16961
Gene for 7th Pandemic	VC2346	100	100	100	100	100	100	100	100	100	100	100	100	100	100	100	100	100	100	100	100	100	100	100
Specie specific gene (ompW)	ompW	100	100	100	100	100	100	100	100	100	100	100	100	100	100	100	100	100	100	100	100	100	100	100	Outer Membrane Protein specific of Vibrio Cholerae	FJ462451	Vibrio cholerae strain ATCC 55056
Serogroup specific genes	rfbV_O1	100	100	100	100	100	100	100	100	100	100	100	100	100	100	100	100	100	100	100	100	100	100	100	O-antigen synthesis, O1 serogroup	AE003852	Vibrio cholerae O1 biovar eltor str. N16961
Biotype specific genes	ctxB_1	100	100	100	100	100	100	100	100	100	100	100	100	100	100	100	100	100	100	100	100	100	100	100	Cholera enterotoxin subunit B, genotype 1. Specific for Classical biotype	CP001235	Vibrio cholerae O395
	rstR_cc	100	100	100	100	100	100	100	100	100	100	100	100	100	100	100	100	100	100	100	100	100	100	100	Repeat sequence transcriptional regulator specific for Classical biotype	KJ023707	Vibrio cholerae strain JS2005003
	rstR_et	100	100	100	100	100	100	100	100	100	100	100	100	100	100	100	100	100	100	100	100	100	100	100	Repeat sequence transcriptional regulator specific for El Tor, El Tor Variant biotypes	AE003852	Vibrio cholerae O1 biovar eltor str. N16961
	tcpA_et3	100	100	100	100	100	100	100	100	100	100	100	100	100	100	100	100	100	100	100	100	100	100	100	Toxin-coregulated pilus specific for El Tor and El Tor Variant biotypes	AF325734
Pathogenicity Islands	VPI1_VC0819	100	100	100	100	100	100	100	100	100	100	100	100	100	100	100	100	100	100	100	100	100	100	100	Aldehyde dehydrogenase (Vibrio cholerae pathogenicity island 1, VPI-1)	AE003852	Vibrio cholerae O1 biovar eltor str. N16961
	VPI1_VC0827	100	100	100	100	100	100	100	100	100	100	100	100	100	100	100	100	100	100	100	100	100	100	100	Toxin co-regulated pilus biosynthesis protein H (Vibrio cholerae pathogenicity island 1, VPI-1)	AE003852	Vibrio cholerae O1 biovar eltor str. N16961
	VPI1_VC0840	100	100	100	100	100	100	100	100	100	100	100	100	100	100	100	100	100	100	100	100	100	100	100	Accessory colonization factor AcfB (Vibrio cholerae pathogenicity island 1, VPI-1)	AE003852	Vibrio cholerae O1 biovar eltor str. N16961
	VPI1_VC0847	100	99.76	100	100	100	99.83	100	100	100	100	100	100	99.82	99.92	100	100	99.92	100	100	99.86	99.86	99.78	99.86	Integrase, phage family (Vibrio cholerae pathogenicity island 1, VPI-1)	AE003852	Vibrio cholerae O1 biovar eltor str. N16961
	VPI2_VC1758	100	100	100	100	100	100	100	100	100	100	100	100	100	100	100	100	100	100	100	100	100	100	100	Integrase, phage family (Vibrio cholerae pathogenicity island 2, VPI-2)	AE003852	Vibrio cholerae O1 biovar eltor str. N16961
	VPI2_VC1760	100	100	100	100	100	100	100	100	100	100	100	100	100	100	100	100	100	100	100	100	100	100	100	Helicase, putative (Vibrio cholerae pathogenicity island 2, VPI-2)	AE003852	Vibrio cholerae O1 biovar eltor str. N16961
	VPI2_VC1790	100	100	100	100	100	100	100	100	100	100	100	100	100	100	100	100	100	100	100	100	100	100	100	Transposase OrfAB, subunit A (Vibrio cholerae pathogenicity island 2, VPI-2)	AE003852	Vibrio cholerae O1 biovar eltor str. N16961
	VPI2_VC1809	100	100	100	100	100	100	100	100	100	100	100	100	100	100	100	100	100	100	100	100	100	100	100	Transcriptional regulator, putative (Vibrio cholerae pathogenicity island 2, VPI-2)	AE003852	Vibrio cholerae O1 biovar eltor str. N16961
	VSP1_VC0175	100	100	100	100	100	100	100	100	100	100	100	100	100	100	100	100	100	100	100	100	100	100	100	Deoxycytidylate deaminase-related protein (Vibrio cholerae seventh pandemic island 1, VSP-1)	AE003852	Vibrio cholerae O1 biovar eltor str. N16961
	VSP1_VC0178	100	100	100	100	100	100	100	100	100	100	100	100	100	100	100	100	100	100	100	100	100	100	100	Patatin-related protein(Vibrio cholerae seventh pandemic island 1,VSP-1)	AE003852	Vibrio cholerae O1 biovar eltor str. N16961
	VSP1_VC0180	99.94	99.94	99.94	99.94	99.94	99.94	99.94	99.94	99.94	99.94	99.94	99.94	99.94	99.94	99.94	99.94	99.94	99.94	99.94	99.94	99.94	99.94	99.94	ThiF domain-containing protein (Vibrio cholerae seventh pandemic island 1,VSP-1)	AE003852	Vibrio cholerae O1 biovar eltor str. N16961
	VSP1_VC0183	100	100	100	100	100	100	100	100	100	100	100	100	100	100	100	100	100	100	100	100	100	100	100	Uncharacterized protein (Vibrio cholerae seventh pandemic island 1, VSP-1)	AE003852	Vibrio cholerae O1 biovar eltor str. N16961
	VSP1_VC0185	100	100	100	100	100	100	100	100	100	100	100	100	100	100	100	100	100	100	100	100	100	100	100	Transposase, putative (Vibrio cholerae seventh pandemic island 1, VSP-1)	AE003852	Vibrio cholerae O1 biovar eltor str. N16961
	VSP2_VC0490	100	100	100	100	100	100	100	100	100	100	100	100	100	100	100	100	100	100	100	100	100	100	100	Uncharacterized protein (Vibrio cholerae seventh pandemic island 2, VSP-2)	AE003852	Vibrio cholerae O1 biovar eltor str. N16961
	VSP2_VC0493	100	100	100	100	100	100	100	100	100	100	100	100	100	100	100	100	100	100	100	100	100	100	100	Uncharacterized protein (Vibrio cholerae seventh pandemic island 2, VSP-2)	AE003852	Vibrio cholerae O1 biovar eltor str. N16961
	VSP2_VC0498	100	100	100	100	100	100	100	100	100	100	100	100	100	100	100	100	100	100	100	100	100	100	100	Ribonuclease HI, putative (Vibrio cholerae seventh pandemic island 2, VSP-2)	AE003852	Vibrio cholerae O1 biovar eltor str. N16961
	VSP2_VC0502	100	100	100	100	100	100	100	100	100	100	100	100	100	100	100	100	100	100	100	100	100	100	100	Type IV pilin, putative (Vibrio cholerae seventh pandemic island 2, VSP-2)	AE003852	Vibrio cholerae O1 biovar eltor str. N16961
	VSP2_VC0504	100	100	100	100	100	100	100	100	100	100	100	100	100	100	100	100	100	100	100	100	100	100	100	Uncharacterized protein (Vibrio cholerae seventh pandemic island 2, VSP-2)	AE003852	Vibrio cholerae O1 biovar eltor str. N16961
	VSP2_VC0512	100	100	100	100	100	100	100	100	100	100	100	100	100	100	100	100	100	100	100	100	100	100	100	Methyl-accepting chemotaxis protein (Vibrio cholerae seventh pandemic island 2, VSP-2)	AE003852	Vibrio cholerae O1 biovar eltor str. N16961
	VSP2_VC0514	100	100	100	100	100	100	100	100	100	100	100	100	100	100	100	100	100	100	100	100	100	100	100	Methyl-accepting chemotaxis protein (Vibrio cholerae seventh pandemic island 2, VSP-2)	AE003852	Vibrio cholerae O1 biovar eltor str. N16961
	VSP2_VC0516	100	100	100	100	100	100	100	100	100	100	100	100	100	100	100	100	100	100	100	100	100	100	100	Phage integrase (Vibrio cholerae seventh pandemic island 2, VSP-2)	AE003852	Vibrio cholerae O1 biovar eltor str. N16961
Antibiotic resistance genes	catB9	100	100	100	100	100	100	100	100	100	100	100	100	100	100	100	100	100	100	100	100	100	100	100	Chloramphenicol resistance Chloramphenicol acetyltransferase	AF462019
	gyrA	99.56	99.56	99.56	99.56	99.56	99.56	99.56	99.56	99.56	99.56	99.56	99.56	99.56	99.56	99.56	99.56	99.56	99.56	99.56	99.56	99.56	99.56	99.56	Mutated DNA gyrase subunit A. Resistance to Fluoroquinolone	GQ502315
	parC	99.52	99.52	99.52	99.52	99.52	99.52	99.52	99.52	99.52	99.52	99.52	99.52	99.52	99.52	99.52	99.52	99.52	99.52	99.52	99.52	99.52	99.52	99.52	Mutated Topoisomerase IV subunit A, resistance to Quinolone	KJ596550
	parE	99.72	99.72	99.72	99.72	99.72	99.72	99.72	99.72	99.72	99.72	99.72	99.72	99.72	99.72	99.72	99.72	99.72	99.72	99.72	99.72	99.72	99.72	99.72	Mutated Topoisomerase subunit B, resistance to Quinolone	GQ502316
